# Supplementary material for: Spatial distribution and temporal trends of tuberculosis case notifications, Uganda: a ten-year retrospective analysis (2013–2022)
Source: BMC Infect Dis. 2024 Jan 4;24:46. doi: 10.1186/s12879-023-08951-0 (PMC10765632; doi:10.1186/s12879-023-08951-0)
Supplement: Supplementary file 2 — Supplementary Material 2 [file 12879_2023_8951_MOESM2_ESM.xlsx]

## Sheet: Final data
District	Region	CNR13	CNR14	CNR15	CNR16	CNR17	CNR18	CNR19	CNR20	CNR21	CNR22
Abim	MOROTO	102.584	87.9907	82.8194	133.001	131.661	113.069	98.2019	80.7818	170.043	174.392
Adjumani	ARUA	85.5643	121.198	96.2898	125.494	152.07	195.353	349.979	368.8	358.045	375.628
Agago	GULU	148.865	118.09	119.254	127.187	136.555	129.523	179.207	181.927	178.039	174.652
Alebtong	LIRA	84.0982	94.4885	79.6041	78.0529	130.008	128.368	175.926	131.905	130.132	167.74
Amolator	LIRA	136.042	125.029	94.5142	94.6292	101.485	133.951	126.506	93.4744	108.046	135.955
Amudat	MOROTO	64.2172	51.0556	37.4771	37.7856	32.0405	82.864	132.921	157.895	227.92	347.023
Amuria	SOROTI	66.8664	51.6742	56.0748	44.2355	46.543	66.8831	59.6734	45.6204	79.8468	108
Amuru	GULU	134.871	128.016	114.496	75.8197	39.5198	82.4842	104.541	97.786	91.4414	179.498
Apac	LIRA	144.476	142.692	104.47	111.682	122.759	177.191	314.479	242.103	255.967	291.18
Arua	ARUA	108.79	116.613	112.279	137.872	158.996	167.031	203.432	194.056	254.66	290.983
Budaka	MBALE	41.4314	33.2375	27.2045	40.3811	25.0219	69.7085	74.3464	122.481	166.029	147.778
Bududa	MBALE	53.8076	50.4346	42.26	44.4738	37.5527	50.6431	60.4311	63.4452	74.5847	75.9837
Bugiri	JINJA	96.9237	85.398	90.334	79.7172	71.1268	77.7703	74.827	70.9825	60.3569	94.7043
Buhweju	MBARARA	37.6139	47.2167	60.6306	33.805	73.2265	49.3736	75.0536	51.3532	90.3574	142.202
Buikwe	KAMPALA	140.374	157.532	152.61	110.247	34.5834	144.861	175.408	140.477	168.151	194.343
Bukedea	SOROTI	29.7673	25.5403	21.8631	12.3175	20.1666	40.1842	40.5622	33.1662	51.5006	58.0691
Bukomansibi	MASAKA	53.8732	67.3654	84.8684	77.2757	70.4501	121.369	132.863	145.594	176.097	188.094
Bukwo	MBALE	83.6396	68.2663	53.7634	71.7949	57.6172	59.2044	65.1982	52.0571	58.4468	195.42
Bulambuli	MBALE	72.9105	71.63	76.6262	48.3956	66.2983	87.6608	77.2376	110.147	88.9901	124.951
Buliisa	HOIMA	56.6236	55.6729	88.3602	62.5	75.969	70.5882	115.789	75.0167	157.289	163.103
Bundibugyo	FORTPORTAL	136.773	146.176	112.952	124.841	155.85	132.053	157.321	158.453	196.086	272.04
Bushenyi	MBARARA	197.101	155.69	124.576	123.898	114.904	160.854	143.438	86.5888	117.812	224.247
Busia	MBALE	105.43	92.0714	90.2778	89.2543	88.4703	112.276	134.78	124.219	110.408	136.52
Butaleja	MBALE	46.7848	54.474	50.5573	46.1538	30.1115	40.3427	43.0737	47.9201	63.3644	85.2255
Butambala	KAMPALA	247.164	241.967	209.44	207.602	221.58	253.081	292.409	217.996	261.468	416.364
Buvuma	KAMPALA	59.3634	45.6113	50.74	48.8534	173.383	161.404	181.369	184.639	311.679	323.469
Buyende	JINJA	23.3121	25.6913	29.6053	46.7585	41.5634	41.9948	56.8553	73.8061	72.4369	106.865
Dokolo	LIRA	125.434	139.82	136.825	102.444	106.89	115.196	160.629	135.963	151.31	127.257
Gomba	KAMPALA	67.9266	60.6546	77.9703	52.5031	83.1826	106.446	139.44	92.6352	170.926	243.547
Gulu	GULU	392.772	400.6	356.743	211.338	261.649	250.153	303.455	279.502	259.535	291.81
Hoima	HOIMA	132.398	150.44	108.336	112.786	151.152	161.204	217.323	179.624	262.111	320.674
Ibanda	MBARARA	111.891	149.424	122.53	124.368	114.635	113.56	155.906	128.381	134.8	211.243
Iganga	JINJA	110.3	92.2259	96.2173	89.3296	105.128	113.127	124.697	131.269	146.485	173.851
Isingiro	MBARARA	75.717	64.3556	59.1763	54.3205	54.5794	51.0149	61.0793	57.1764	88.3736	131.492
Jinja	JINJA	248.435	259.739	228.865	200.497	265.252	335.533	311.798	246.942	403.982	418.934
Kaabong	MOROTO	82.6664	82.2021	87.7193	99.3151	91.9732	152.68	162.176	193.399	241.814	313.793
Kabale	MBARARA	71.2791	82.3503	110.441	96.2113	91.8391	84.2258	106.841	79.6984	130.129	187.118
Kabalore	FORTPORTAL	179.738	153.867	254.444	319.135	277.127	160.172	186.853	188.215	208.088	291.276
Kaberamaido	SOROTI	66.4371	63.7132	63.964	80.156	67.9167	107.214	86.5569	89.5357	91.8114	177.816
Kalangala	MASAKA	283.069	397.841	437.5	241.379	251.667	275.2	484.568	559.524	627.338	662.5
Kaliro	JINJA	50.4536	57.1552	51.9159	79.713	64.7898	80.4598	89.9642	100.867	136.821	172.403
Kalungu	MASAKA	132.439	182.283	147.505	169.173	173.149	186.877	206.861	168.985	195.608	245.819
Kampala	KAMPALA	541.187	489.689	461.277	430.702	423.689	444.835	453.053	342.14	343.295	395.318
Kamuli	JINJA	46.6086	51.8178	56.9237	68.0876	69.6642	85.3338	110.643	82.5425	91.0364	149.906
Kamwenge	FORTPORTAL	67.9701	75.7623	69.5876	86.8385	70.2903	73.6864	103.956	100.682	161.654	218.631
Kanungu	MBARARA	128.703	121.756	97.1787	106.481	125.808	121.325	160.44	106.744	134.684	163.573
Kapchorwa	MBALE	158.612	108.379	100.372	108.696	103.965	111.775	148.548	130.048	122.642	182.236
Kasese	FORTPORTAL	102.313	85.9003	83.404	71.9624	75.1727	73.6592	100.116	82.3248	114.388	188.346
Katakwi	SOROTI	42.0852	55.3447	64.7821	78.0264	49.7763	213.55	224.802	151.079	215.539	226.295
Kayunga	KAMPALA	88.6257	79.6062	73.7265	88.8948	48.521	100.508	115.241	106.206	132.513	179.658
Kibaale	HOIMA	89.9033	89.2894	95.9387	101.069	103.868	134.537	150.938	113.632	162.842	217.5
Kiboga	HOIMA	126.763	139.659	140.966	114.415	179.293	232.986	194.494	162.967	207.763	340.212
Kibuku	MBALE	32.9293	26.7283	28.3654	29.2072	16.5622	33.9056	55.0269	46.6879	73.1895	78.8397
Kiruhura	MBARARA	92.6435	94.49	86.2222	86.197	96.3188	88.2744	72.6386	40.6645	81.256	143.751
Kiryandongo	HOIMA	73.5075	68.3704	78.986	104.077	121.17	147.574	147.724	122.371	182.749	229.746
Kisoro	MBARARA	119.685	104.39	93.3893	93.4387	88.0567	96.8061	106.589	78.9474	81.5945	99.7857
Kitgum	GULU	255.76	258.273	187.016	203.819	205.176	337.944	477.748	301.878	260.697	290.688
Koboko	ARUA	74.581	81.3579	83.6073	73.789	85.0785	114.083	164.99	121.705	162.869	169.009
Kole	LIRA	97.4524	99.8634	92.2449	85.7143	93.75	98.77	126.674	114.316	135.043	154.025
Kotido	MOROTO	109.667	79.536	86.2069	107.106	121.704	155.87	171.202	244.552	276.908	270.785
Kumi	SOROTI	80.6552	48.4812	46.1224	44.4268	78.2877	98.6965	75.5604	74.7893	82.6221	125.166
Kween	MBALE	32.9511	19.217	30.303	32.6531	43.7376	51.0106	72.1649	69.4064	79.252	117.188
Kyankwanzi	HOIMA	44.5232	57.2911	43.0493	57.8158	96.9722	100.543	144.444	119.873	147.923	176.945
Kyegegwa	FORTPORTAL	62.3871	75.2742	66.6667	59.9506	67.0679	80.2958	93.7118	116.1	165.055	179.157
Kyenjojo	FORTPORTAL	76.1575	66.7924	57.6879	74.6897	77.1697	93.6475	117.67	117.625	170.521	279.894
Lamwo	GULU	87.46	77.393	66.3717	75.9679	109.104	137.882	101.195	123.088	185.695	215.94
Lira	LIRA	337.1	316.143	346.043	251.227	194.444	272.988	317.021	255.799	277.393	331.017
Luuka	JINJA	31.7567	48.3153	43.4603	39.3989	84.9282	78.9883	76.3068	80.8686	106.985	179.552
Luwero	KAMPALA	148.433	133.054	135.153	128.442	128.495	151.939	175.62	167.112	192.638	272.179
Lwengo	MASAKA	75.0196	82.1959	70.112	75.6272	91.3291	114.226	141.965	146.644	219.87	239.499
Lyantonde	MASAKA	193.334	213.327	221.875	201.22	166.996	290.631	259.535	264.253	323.348	319.313
Manafwa	MBALE	58.2644	47.7637	52.9526	52.3035	58.4811	68.2814	82.0332	106.713	143.269	217.074
Maracha	ARUA	52.6284	57.4855	70.937	59.7713	86.779	63.2785	115.403	131.541	180.961	192.308
Masaka	MASAKA	450.993	411.442	367.009	367.652	280.255	272.812	342.049	263.926	339.468	312.5
Masindi	HOIMA	124.752	113.702	104.237	107.541	146.918	128.134	149.186	125.698	189.808	216.141
Mayuge	JINJA	64.9848	79.2411	77.3515	99.7596	93.9872	97.7076	86.9486	85.8255	77.7033	106.785
Mbale	MBALE	182.543	161.363	151.007	151.433	101.109	193.11	207.454	176.36	186.393	228.691
Mbarara	MBARARA	283.624	207.139	189.386	197.674	209.116	194.975	235.126	229.217	241.026	323.931
Mitooma	MBARARA	61.7332	53.9674	49.2691	49.9195	40.447	49.2662	47.7674	47.8641	71.465	124.051
Mityana	KAMPALA	169.946	176.311	159.712	149.232	139.447	199.373	159.473	140.966	227.322	248.662
Moroto	MOROTO	410.104	494.044	376.66	568.773	425.068	506.184	708.117	914.768	929.043	1300.48
Moyo	ARUA	102.866	126.608	110.325	119.64	153.117	271.41	280.928	344.262	336.829	409.915
Mpigi	KAMPALA	113.685	148.874	101.961	109.279	116.366	193.866	187.299	175.157	230.454	262.454
Mubende	KAMPALA	91.2145	83.7307	73.2087	69.6755	76.5393	87.739	113.298	87.0317	130.04	142.188
Mukono	KAMPALA	89.2153	84.1147	79.1803	76.6406	94.2311	185.91	176.04	163.102	192.196	221.711
Nakapiripirit	MOROTO	149.851	160.189	162.562	228.909	191.417	225.148	312.757	400.493	398.301	500
Nakaseke	KAMPALA	143.12	108.933	101.98	97.2089	107.577	131.496	154.015	135.124	163.215	262.691
Nakasongola	KAMPALA	83.3593	91.3096	75.8472	75.2744	95.117	170.6	210.225	135.688	228.649	221.293
Namayingo	JINJA	86.8806	70.0885	78.8629	80.8491	72.9537	93.6411	53.5791	81.4346	100.998	147.951
Namutumba	JINJA	56.1533	60.9751	62.4759	60.1195	60.4197	60.2577	53.2524	57.0962	51.5171	97.1499
Napak	MOROTO	406.388	391.636	284.823	352.42	462.827	528.487	553.055	477.574	574.534	619.193
Nebbi	ARUA	122.752	132.562	241.408	196.976	209.365	138.728	196.34	172.299	175.733	216.359
Ngora	SOROTI	32.6217	28.8897	44.8585	43.7416	46.5574	80.7374	52.599	64.5356	93.5294	102.697
Ntoroko	FORTPORTAL	61.1023	47.7576	86.5103	119.253	118.477	130.316	197.315	134.211	236.808	222.222
Ntungamo	MBARARA	94.2712	78.3315	72.0978	79.0316	74.2925	66.9737	106.76	133.506	146.594	132.524
Nwoya	GULU	106.41	92.1307	69.1563	76.5851	96.9213	166.752	143.324	103.814	115.858	136.809
Otuke	LIRA	115.264	148.675	148.148	141.459	99.0606	182.559	387.198	388.764	413.669	419.489
Oyam	LIRA	166.875	164.215	145.987	144.274	129.46	119.869	174.031	245.757	255.415	260.543
Pader	GULU	165.5	122.469	75.9424	80.6979	90.1288	188.778	153.608	152.053	120.2	150.712
Pallisa	MBALE	42.0518	39.2877	35.229	35.8274	39.1787	41.3466	45.3752	41.2979	73.4935	98.2283
Rakai	MASAKA	110.478	126.087	269.946	236.959	157.165	155.117	175.383	157.767	214.152	237.079
Rubirizi	MBARARA	57.6774	48.7809	65.5488	74.3243	86.1561	72.7142	80.5654	86.0514	114.598	146.881
Rukungiri	MBARARA	153.904	133.781	116.404	122.577	128.062	122.48	188.388	133.913	169.29	210.666
Serere	SOROTI	36.4343	43.0216	41.003	40.4568	42.4128	72.4376	74.2989	60.6398	104.206	136.258
Sheema	MBARARA	117.644	119.126	95.7396	78.1991	98.1682	141.601	173.077	159.637	188.23	247.216
Sironko	MBALE	76.3426	73.0132	60.0649	66.0302	66.6927	63.8298	65.8482	69.6318	82.946	100.982
Soroti	SOROTI	132.449	137.788	107.471	108.999	105.424	104.271	130.905	99.2849	119.447	200.309
Ssembabule	MASAKA	87.1605	87.0953	68.2171	68.3277	71.376	121.482	152.566	134.752	185.587	154.315
Tororo	MBALE	141.768	126.092	88.5812	84.1208	96.2547	86.6128	127.528	94.8954	143.558	190.507
Wakiso	KAMPALA	87.1039	70.9416	68.3371	91.2129	83.0023	110.11	115.535	99.6501	102.425	126.632
Yumbe	ARUA	21.6083	20.8324	25.079	32.0345	53.5016	76.7812	139.816	179.476	176.033	182.374
Zombo	ARUA	63.9156	84.1379	101.833	90.0079	102.663	120.239	117.647	215.825	233.23	234.506

## Sheet: Regional CNR
YEAR	Yr2013	Yr2014	Yr2015	Yr2016	Yr2017	Yr2018	Yr2019	Yr2020	Yr2021	Yr2022
KAMPALA	197.108	179.156	166.501	161.863	155.762	193.017	201.266	162.828	185.052	219.818
MASAKA	163.909	173.891	190.823	180.695	152.959	179.821	215.506	193.293	252.622	259.311
JINJA	90.5291	91.5662	89.1176	90.6531	100.39	115.161	114.097	106.932	131.115	168.083
MBALE	90.8015	80.1481	71.3826	71.0498	64.4226	84.9616	99.7104	95.7391	114.955	148.864
SOROTI	65.4791	60.9988	57.7889	57.9051	59.4559	93.8326	90.736	75.0516	101.52	142.329
FORT PORTAL	104.58	96.6232	98.3162	109.645	106.321	99.2611	124.91	121.527	164.286	231.918
HOIMA	99.2494	103.243	95.6631	100.008	124.457	141.031	166.357	132.93	192.009	243.029
MBARARA	122.037	108.653	100.737	100.111	103.416	102.258	125.205	106.6	132.966	180.809
GULU	225.504	215.09	182.464	140.595	158.164	197.54	230.557	196.85	187.07	218.181
LIRA	170.995	169.521	160.131	138.017	131.335	162.681	229.147	206.921	221.586	246.022
ARUA	82.4124	92.6459	99.423	104.439	124.302	137.041	187.917	200.119	223.598	246.887
MOROTO	181.946	181.346	152.985	204.88	199.094	241.688	287.773	331.165	377.527	462.187
Table 1: Regional Tuberculosis Case notification rates per 100,000, Uganda, 2013-2022
